# Supplementary material for: Structural Characterization and Assessment of Anti-Inflammatory and Anti-Tyrosinase Activities of Polyphenols from Melastoma normale
Source: Molecules. 2021 Jun 26;26(13):3913. doi: 10.3390/molecules26133913 (PMC8271706; doi:10.3390/molecules26133913)
Supplement: Supplementary file 1 [file molecules-26-03913-s001.zip]

Archive with 1 entries (1 files):
- molecules-1239853-supplementary.pdf
